# Supplementary material for: Persistence of Schistosomiasis-Related Morbidity in Northeast Brazil: An Integrated Spatio-Temporal Analysis
Source: Trop Med Infect Dis. 2021 Oct 28;6(4):193. doi: 10.3390/tropicalmed6040193 (PMC8628971; doi:10.3390/tropicalmed6040193)
Supplement: Supplementary file 1 [file tropicalmed-06-00193-s001.zip]

Archive with 1 entries (1 files):
- tropicalmed-1372064-supplementary.pdf
